# Supplementary material for: Research of Processing Technology of Longjing Tea with ‘Baiye 1’ Based on Non-Targeted Aroma Metabolomics
Source: Foods. 2024 Apr 26;13(9):1338. doi: 10.3390/foods13091338 (PMC11083364; doi:10.3390/foods13091338)
Supplement: Supplementary file 1 [file foods-13-01338-s001.zip]

Archive with 7 entries (6 files):
- foods-2923362-supplementary/Supplementary Files/
- foods-2923362-supplementary/Supplementary Files/Supplemental Figure S1.pdf
- foods-2923362-supplementary/Supplementary Files/Supplemental Figure S2.pdf
- foods-2923362-supplementary/Supplementary Files/Supplemental Table S1.xlsx
- foods-2923362-supplementary/Supplementary Files/Supplemental Table S2.pdf
- foods-2923362-supplementary/Supplementary Files/Supplemental Table S3.pdf
- foods-2923362-supplementary/Supplementary Files/Supplemental Table S4.pdf
