# Supplementary material for: Research of Processing Technology of Longjing Tea with ‘Baiye 1’ Based on Non-Targeted Aroma Metabolomics
Source: Foods. 2024 Apr 26;13(9):1338. doi: 10.3390/foods13091338 (PMC11083364; doi:10.3390/foods13091338)
Supplement: Supplementary file 1 [file foods-13-01338-s001.zip › foods-2923362-supplementary/Supplementary Files/Supplemental Table S1.xlsx]

## Sheet: XY-TF
Supplemental Table S1: The differentially expressed metabolites of aroma
Metabolites	log2(Foldchange)	Foldchange	average(XY)	average(TF)
Undecane, 2-Methyl-	3.89016	14.8271	19.8408	1.33814
(E)-4,8-Dimethylnona-1,3,7-Triene	3.76636	13.6078	3.33228	0.244881
Indole	2.87402	7.33104	6.34065	0.864904
3-Hexen-1-Ol, Acetate, (Z)-	2.31495	4.97587	3.88411	0.780589
Benzenamine, 4-Methoxy-	2.09738	4.27931	0.448181	0.104732
1,6,10-Dodecatrien-3-Ol, 3,7,11-Trimethyl-, (E)-	2.03007	4.08425	1.7206	0.421276
3-Undecene, 6-Methyl-, (E)-	1.87949	3.67946	0.394039	0.107092
Hexanoic Acid, Hexyl Ester	1.70269	3.25508	1.34457	0.413069
1-Hexanol	1.27334	2.4172	94.162	38.9549
3-Hexen-1-Ol, Benzoate, (Z)-	1.24602	2.37187	0.768538	0.324022
Furan, 2-Ethyl-	1.15864	2.23247	4.42789	1.9834
Hexanoic Acid, 3-Hexenyl Ester, (Z)-	1.1502	2.21945	30.8474	13.8987
2-Octenal, 2-Butyl-	1.14485	2.21122	1.69472	0.766416
2-Hexen-1-Ol, (Z)-	1.13789	2.20059	22.7305	10.3293
2-Heptenal, (Z)-	1.12847	2.18626	4.11321	1.88139
Undecane	1.12746	2.18474	0.605772	0.277275
2-Penten-1-Ol, (Z)-	1.12254	2.1773	18.6749	8.57711
Ethanedioic Acid, Diethyl Ester	1.05521	2.07802	4.15176	1.99794
1,7-Octadiene, 2-Methyl-6-Methylene-	1.05053	2.07129	0.700725	0.338304
Cyclooctyl Alcohol	1.03195	2.04478	0.40936	0.200197
Hexanoic Acid, Ethyl Ester	1.01539	2.02145	34.9666	17.2978
Hexanoic Acid, 2-Hexenyl Ester, (E)-	0.904439	1.87182	0.531615	0.28401
Benzene, 1,3-Dimethyl-	0.883051	1.84427	1.94742	1.05593
Hexanal	0.877003	1.83656	44.9675	24.4847
1,5-Hexadien-3-Ol	0.843576	1.79449	20.3351	11.332
(-)-.Beta.-Bourbonene	0.82575	1.77246	0.498259	0.281112
Octanoic Acid, 3-Hexenyl Ester, (Z)-	0.766335	1.70094	0.47276	0.27794
3,4-Hexadien-2-Ol, 3-Isopropenyl-2,5-Dimethyl-	-0.697682	0.616562	0.314067	0.509384
Octanal	-0.719427	0.607338	0.482983	0.795246
Dodecane, 2,7,10-Trimethyl-	-0.731059	0.602461	0.3471	0.576136
2,6-Octadien-1-Ol, 3,7-Dimethyl-, (Z)-	-0.733247	0.601548	15.1309	25.1533
5-Hepten-1-Ol, 2-Ethenyl-6-Methyl-	-0.785167	0.580285	1.79573	3.09456
Benzaldehyde	-0.791199	0.577864	11.0617	19.1424
Heptane, 2,4-Dimethyl-	-0.858899	0.551373	4.40019	7.98042
Acetaldehyde	-0.884427	0.541703	98.945	182.656
2(3h)-Furanone, 5-Ethoxydihydro-	-0.887749	0.540457	0.879002	1.62641
1,2-Ethanediol	-0.947509	0.518527	0.450501	0.868809
1-Cyclohexene-1-Carboxaldehyde, 4-(1-Methylethyl)-	-0.958402	0.514627	0.470281	0.913829
2-Tetradecanol	-0.968505	0.511035	0.144422	0.282607
Bicyclo[2.2.1]Hept-2-Ene, 1,7,7-Trimethyl-	-1.05315	0.481916	0.563498	1.16929
2-Ethoxytetrahydrofuran	-1.12042	0.459959	0.656301	1.42687
2-Propenoic Acid, 3-(2-Hydroxyphenyl)-, (E)-	-1.1281	0.457519	0.323779	0.707685
Butanoic Acid, 3-Methyl-, 2-Phenylethyl Ester	-1.13693	0.454727	0.199466	0.43865
Cyclohexanone, 3-(4-Hydroxybutyl)-2-Methyl-	-1.14271	0.452909	0.646291	1.42698
Methanamine, N-(1-Methylbutylidene)-	-1.15847	0.447987	1.89143	4.22207
Hexadecanoic Acid, Ethyl Ester	-1.17942	0.44153	4.52814	10.2556
1,8(2h,5h)-Naphthalenedione, Hexahydro-8a-Methyl-, Cis-	-1.18562	0.439635	1.80365	4.10262
1-Butanol, 3-Methyl-	-1.18983	0.438356	0.728821	1.66263
Tetradecanoic Acid, Ethyl Ester	-1.23967	0.423471	0.548217	1.29458
Butanal, 3-Methyl-	-1.39891	0.379216	3.68605	9.72019
2-Butenal	-1.46471	0.362308	56.0129	154.6
1-Hexanol, 2-Ethyl-	-1.46995	0.360994	1.34357	3.72185
2,6-Octadienal, 3,7-Dimethyl-, (Z)-	-1.47986	0.358524	7.36269	20.5361
Oxime-, Methoxy-Phenyl-_	-1.48947	0.356143	0.451176	1.26684
2-Propanone, 1-Hydroxy-	-1.50242	0.352962	0.25209	0.714212
Pentanoic Acid	-1.50952	0.351228	0.165182	0.470299
Decyl Octyl Ether	-1.52263	0.348052	0.238179	0.68432
Hydrazine, (2-Methylpropyl)-	-1.54788	0.342012	0.196869	0.575621
2,4-Hexadienal, (E,E)-	-1.5633	0.338376	6.53499	19.3128
Cis-3-Hexenyl Isovalerate	-1.57671	0.335246	1.39122	4.14984
Hexanoic Acid, 2-Ethyl-	-1.6391	0.321056	0.127821	0.398127
Cyclopentanecarboxaldehyde, 2-Methyl-3-Methylene-	-1.65264	0.318058	6.10432	19.1925
Ethane, 1,1-Diethoxy-	-1.68206	0.311637	1.72278	5.52816
Benzeneacetic Acid, Ethyl Ester	-1.76211	0.294817	0.447699	1.51856
6,6-Dimethylhepta-2,4-Diene	-1.77801	0.291585	1.2897	4.42305
Ethyl Acetate	-1.86931	0.273704	3.71374	13.5685
1,2,5,6-Tetrahydropyridin-2-One, 5-Methyl-	-1.96147	0.256767	0.180624	0.703457
Cyclohexene, 3,3,5-Trimethyl-	-1.988	0.252088	0.282002	1.11866
10-Undecenal	-2.0464	0.242088	0.242177	1.00037
Benzeneacetaldehyde	-2.1469	0.225797	1.15862	5.13125
1,3,6-Octatriene, 3,7-Dimethyl-, (Z)-	-2.22716	0.213578	0.826683	3.87064
Butanal, 2-Methyl-	-2.37844	0.192318	1.63086	8.48003
Hexanoic Acid	-2.42886	0.185712	3.13578	16.8851
Pyrrolidine, 1-(1-Propenyl)-	-2.62446	0.162165	0.100636	0.620578
2-Hexenoic Acid, (E)-	-3.28814	0.10237	0.15519	1.51597
Benzeneacetaldehyde, .Alpha.-Ethylidene-	-5.00185	0.0312099	0.681059	21.8219

## Sheet: TF-YQ
Metabolites	log2(Foldchange)	Foldchange	average(TF)	average(YQ)
Ethyl Formate	20.5555	1.54106e+06	3.54666	2.30144e-06
2-Butenal	8.58597	384.268	154.6	0.402324
2-Hexenal, 2-Ethyl-	7.34607	162.7	14.2452	0.0875553
Benzeneacetaldehyde, .Alpha.-Ethylidene-	7.05495	132.97	21.8219	0.164112
Cyclopentanecarboxaldehyde, 2-Methyl-3-Methylene-	6.87275	117.194	19.1925	0.163767
2,6-Octadienal, 3,7-Dimethyl-, (Z)-	6.32564	80.2062	20.5361	0.256042
5,9-Undecadien-2-One, 6,10-Dimethyl-, (E)-	5.81929	56.4653	65.3573	1.15748
Cyclohexanone, 3-(4-Hydroxybutyl)-2-Methyl-	5.79666	55.5865	1.42698	0.0256713
Acetaldehyde	5.69171	51.6865	182.656	3.53391
3-Hexen-1-Ol, (Z)-	5.63128	49.5661	51.5648	1.04032
2-Hexenal, (E)-	5.43708	43.3236	42.2405	0.975
2,6-Octadien-1-Ol, 3,7-Dimethyl-, (Z)-	5.29811	39.3451	25.1533	0.639299
Geraniol	5.18145	36.2888	1314.51	36.2237
Cyclohexene, 3,3,5-Trimethyl-	5.02016	32.4503	1.11866	0.0344732
Linalool	4.75565	27.0143	793.977	29.391
2,4-Hexadienal, (E,E)-	4.7287	26.5143	19.3128	0.728392
Trans-Linalool Oxide (Furanoid)	4.70445	26.0723	365.202	14.0073
2-Butenal, 2-Ethyl-	4.62674	24.7051	0.684656	0.0277132
1-Butanol, 3-Methyl-	4.57964	23.9117	1.66263	0.0695319
Benzenamine, 4-Methoxy-	4.54587	23.3584	0.104732	0.00448371
Phenylethyl Alcohol	4.40005	21.1128	393.982	18.6608
1-Hexanol	4.27625	19.3767	38.9549	2.0104
6-Octen-1-Ol, 7-Methyl-3-Methylene-	4.27545	19.366	8.31583	0.429404
3,6-Octadien-1-Ol, 3,7-Dimethyl-, (Z)-	4.2689	19.2783	1.07231	0.0556227
Trans-.Beta.-Ocimene	4.10684	17.2299	53.0724	3.08025
Hexanoic Acid	4.07849	16.8946	16.8851	0.999441
Geranyl Ethyl Ether 1	4.04685	16.5282	4.17918	0.252852
.Beta.-Myrcene	4.03441	16.3862	157.442	9.60822
Benzenebutanal	3.99643	15.9605	0.547261	0.0342885
6-Hepten-1-Ol, 2-Methyl-	3.96112	15.5746	1.85878	0.119347
Benzoic Acid, 2-Hydroxy-, Ethyl Ester	3.95134	15.4694	2.40955	0.155762
Ethane, 1,1-Diethoxy-	3.95019	15.457	5.52816	0.357648
1-Cyclohexene-1-Carboxaldehyde, 4-(1-Methylethyl)-	3.88764	14.8012	0.913829	0.0617402
3-Hexenoic Acid, Ethyl Ester	3.86214	14.5419	7.27283	0.500131
1h-Indene-4-Carboxaldehyde, 2,3-Dihydro-	3.83078	14.2292	0.260162	0.0182838
Methyl Salicylate	3.8277	14.1988	314.667	22.1615
3-Carene	3.72092	13.1858	0.558897	0.0423862
Methanamine, N-(1-Methylbutylidene)-	3.64176	12.4818	4.22207	0.338258
2,4,6-Octatriene, 2,6-Dimethyl-, (E,Z)-	3.60461	12.1645	7.87992	0.647779
Benzyl Alcohol	3.59228	12.061	56.1883	4.65868
2-Ethoxytetrahydrofuran	3.54127	11.642	1.42687	0.122562
3,6-Nonadien-1-Ol, (E,Z)-	3.43801	10.8379	1.62144	0.149608
Cyclohexene, 1-Methyl-4-(1-Methylethylidene)-	3.39856	10.5455	5.05818	0.479652
2,3-Diazabicyclo[2.2.1]Hept-2-Ene, 4-Methyl-1-(Pent-4-En-1-Yl)-	3.38234	10.4276	0.792684	0.0760177
D-Limonene	3.35531	10.2341	24.1617	2.3609
Cyclohexanol, 5-Methyl-2-(1-Methylethenyl)-	3.34236	10.1426	0.390269	0.0384782
(E)-4-Oxohex-2-Enal	3.31235	9.93386	3.25807	0.327976
6,6-Dimethylhepta-2,4-Diene	3.28985	9.78012	4.42305	0.452249
2-Carene	3.17933	9.05885	3.71534	0.410134
1,3,6-Octatriene, 3,7-Dimethyl-, (Z)-	3.17765	9.04832	3.87064	0.427774
Benzaldehyde, 3-Ethyl-	3.16776	8.98653	0.290565	0.0323334
Benzene, (2,2-Dimethoxyethyl)-	3.13691	8.79635	0.322424	0.0366542
Bicyclo[2.2.1]Hept-2-Ene, 1,7,7-Trimethyl-	3.12248	8.70884	1.16929	0.134264
Carveol	3.02583	8.14451	57.1624	7.01852
Hexanal	2.99787	7.98818	24.4847	3.06511
2-Pentenal, (E)-	2.99192	7.9553	0.874188	0.109887
.Alpha.-Terpineol	2.97208	7.84667	5.2106	0.664052
Nonanoic Acid, Ethyl Ester	2.91912	7.56383	4.52809	0.598651
1-Nonanol	2.90723	7.50179	3.14242	0.41889
.Gamma.-Terpinene	2.8987	7.45752	3.59382	0.481905
1-Heptanol	2.74827	6.71912	2.65523	0.395175
Furan, 2-Ethyl-	2.62819	6.18248	1.9834	0.32081
3-Hexenal	2.6031	6.07591	1.63553	0.269183
2(3h)-Furanone, 5-Ethoxydihydro-	2.59089	6.02472	1.62641	0.269955
2-Hexen-1-Ol, (Z)-	2.54803	5.84834	10.3293	1.76619
Dodecane, 2,6,10-Trimethyl-	2.51226	5.70512	7.66497	1.34353
2-Penten-1-Ol, (Z)-	2.49097	5.62156	8.57711	1.52575
2,6-Octadien-1-Ol, 3,7-Dimethyl-, Formate, (Z)-	2.4606	5.50446	8.15157	1.4809
2-Octenal, 2-Butyl-	2.45888	5.49791	0.766416	0.139401
13-Oxabicyclo[10.1.0]Tridecane	2.43053	5.39091	1.00704	0.186804
1,3,7-Octatriene, 2,7-Dimethyl-	2.40257	5.28744	1.37736	0.260496
Decane, 5-Ethyl-5-Methyl-	2.40175	5.28444	11.0642	2.09373
2-Hexenoic Acid, (E)-	2.38804	5.23448	1.51597	0.289613
Benzene, 4-Ethyl-1,2-Dimethyl-	2.31709	4.98325	6.3965	1.2836
2-Octenal, (E)-	2.30667	4.94739	3.17519	0.641791
6,11-Dimethyl-2,6,10-Dodecatrien-1-Ol	2.29517	4.90812	1.42215	0.289754
Hexanoic Acid, Ethyl Ester	2.2172	4.64991	17.2978	3.72003
Benzeneacetic Acid, Ethyl Ester	2.13852	4.4031	1.51856	0.344886
3,5-Octadien-2-One	2.09033	4.25846	3.72144	0.873894
Butanal, 3-Methyl-	2.06439	4.18258	9.72019	2.32397
Furan, 2-Methyl-	-1.50571	0.352156	517.959	1470.82
Pentanal	-2.03506	0.243998	3.64029	14.9194
Benzene, 1,3-Dimethyl-	-2.03848	0.243419	1.05593	4.33791
Hexanoic Acid, 2-Hexenyl Ester, (E)-	-2.07398	0.237503	0.28401	1.19582
Toluene	-2.11394	0.231015	0.879166	3.80567
3-Hexen-2-One	-2.41432	0.187593	0.257243	1.37129
Ethanone, 1-(1h-Pyrrol-2-Yl)-	-2.44533	0.183604	0.167472	0.912141
N-Caproic Acid Vinyl Ester	-2.55587	0.170061	2.01368	11.8409
Methyl Alcohol	-2.57396	0.167942	6.87992	40.966
Butanoic Acid, 2-Ethyl-, 1,2,3-Propanetriyl Ester	-2.73955	0.149732	5.05228	33.7422
1-Penten-3-One, 2-Methyl-	-2.93594	0.130675	0.0528153	0.404173
2-Furancarboxylic Acid, Tetrahydro-3-Methyl-5-Oxo-	-2.94796	0.129591	1.4473	11.1682
Nonan-4-Yl Acetate	-2.98289	0.126491	0.367037	2.90167
Benzofuran, 2,3-Dihydro-	-3.04171	0.121438	0.0557831	0.459355
(E)-4,8-Dimethylnona-1,3,7-Triene	-3.30065	0.101486	0.244881	2.41295
Hexanoic Acid, Anhydride	-3.3138	0.100565	0.409484	4.07185
Pentane, 1,1-Diethoxy-	-3.90274	0.0668588	1.06727	15.963
2,5-Dimethylfuran-3,4(2h,5h)-Dione	-3.96492	0.0640386	0.0209543	0.327214
Pyrazine, Trimethyl-	-4.34299	0.0492754	0.0314837	0.638934
3,5-Octanedione, 2,2,4,7-Tetramethyl-	-4.54154	0.0429397	0.425589	9.9113
Pyrazine, 2,5-Dimethyl-	-4.57445	0.0419714	0.0972883	2.31797
Pyrazine, Methyl-	-4.917	0.0331006	0.0338379	1.02227
Naphthalene, 1,2-Dihydro-1,1,6-Trimethyl-	-6.80255	0.00895836	0.00374703	0.418272
2,3,5-Trimethyl-6-Ethylpyrazine	-8.91346	0.00207387	0.000909593	0.438596

## Sheet: YQ-EQ
Metabolites	log2(Foldchange)	Foldchange	average(YQ)	average(EQ)
3-Hexene, 2,2-Dimethyl-, (E)-	1.25701	2.38999	0.102934	0.0430686
(E)-4,8-Dimethylnona-1,3,7-Triene	1.14161	2.20628	2.41295	1.09368
2-Pentenal, (E)-	1.01715	2.02391	0.109887	0.0542946
Dodecanoic Acid, Ethyl Ester	0.790916	1.73017	0.926621	0.535565
Toluene	0.748641	1.68021	3.80567	2.265
Indole	0.683229	1.60573	0.668258	0.416171
Nonanal	0.544123	1.45813	6.86472	4.70788
Octanoic Acid, Ethyl Ester	0.542954	1.45695	3.3915	2.3278
Octanal	0.521302	1.43525	0.76326	0.531796
Hexadecanoic Acid, Ethyl Ester	0.517222	1.4312	8.21615	5.74076
Hexanal	0.512076	1.4261	3.06511	2.1493
Butanoic Acid, 3-Hexenyl Ester, (E)-	0.474023	1.38898	5.85485	4.21522
Heptanal	0.46828	1.38346	4.58013	3.31064
Cis-3-Hexenyl-.Alpha.-Methylbutyrate	0.461835	1.37729	12.3159	8.9421
1,8(2h,5h)-Naphthalenedione, Hexahydro-8a-Methyl-, Cis-	0.441558	1.35807	15.2871	11.2565
Hexanoic Acid, Ethyl Ester	0.418804	1.33682	3.72003	2.78274
Hexanoic Acid, 3-Hexenyl Ester, (Z)-	0.39991	1.31943	41.2924	31.2957
Cis-3-Hexenyl Cis-3-Hexenoate	0.358173	1.2818	1.50155	1.17144
1,3,6-Octatriene, 3,7-Dimethyl-, (Z)-	0.333244	1.25984	0.427774	0.339546
Cis-3-Hexenyl Isovalerate	0.330483	1.25743	3.89568	3.09812
3-Hexen-1-Ol, (Z)-	0.322752	1.25071	1.04032	0.831784
Hexanoic Acid, 2-Hexenyl Ester, (E)-	0.309663	1.23942	1.19582	0.964821
.Alpha.-Terpineol	-0.320643	0.800713	0.664052	0.829327
2(3h)-Furanone, 5-Hexyldihydro-4-Methyl-, (4r-Cis)-	-0.327954	0.796665	0.4991	0.626487
Acetophenone	-0.328589	0.796315	1.84727	2.31977
3,4-Dihydroxyphenylglycol, 4tms Derivative	-0.360962	0.778645	0.693889	0.891149
2-Propenoic Acid, 3-(2-Hydroxyphenyl)-, (E)-	-0.366291	0.775774	0.470889	0.606992
Cyclooctyl Alcohol	-0.369629	0.773982	0.534297	0.690322
Undecane, 2-Methyl-	-0.370451	0.773541	2.99563	3.87262
6,6-Dimethylhepta-2,4-Diene	-0.379015	0.768963	0.452249	0.588129
5-Hepten-2-One, 6-Methyl-	-0.379696	0.7686	2.75744	3.58762
Pentanoic Acid, Ethyl Ester	-0.389372	0.763462	0.453471	0.593967
Butanal, 2-Methyl-	-0.422645	0.746056	2.90186	3.8896
2-Hexene, 3,5,5-Trimethyl-	-0.443566	0.735315	1.71796	2.33636
5-Hydroxymethyldihydrofuran-2-One	-0.465084	0.724429	0.448958	0.619741
Naphthalene, 1,2-Dihydro-1,1,6-Trimethyl-	-0.466714	0.723611	0.418272	0.578035
Carveol	-0.51742	0.69862	7.01852	10.0463
1,5,7-Octatrien-3-Ol, 3,7-Dimethyl-	-0.518367	0.698162	6.89879	9.88137
2-Butenoic Acid, 3-Hexenyl Ester, (E,Z)-	-0.526346	0.694311	0.277814	0.400129
2,5-Pyrrolidinedione, 1-Ethyl-	-0.563745	0.676544	0.468196	0.692042
Pyrazine, Methyl-	-0.590314	0.664198	1.02227	1.53911
Decanal	-0.597755	0.660781	0.644672	0.975621
2-Ethoxytetrahydrofuran	-0.615775	0.652579	0.122562	0.187811
Benzyl Nitrile	-0.628388	0.646899	0.315104	0.4871
Hydrazine, (2-Methylpropyl)-	-0.635181	0.64386	0.419646	0.651766
Benzofuran, 2,3-Dihydro-	-0.662123	0.631948	0.459355	0.726887
5-Isopropenyl-2-Methylcyclopent-1-Enecarboxaldehyde	-0.667334	0.629669	0.465867	0.739859
Furfural	-0.679036	0.624583	0.641226	1.02665
1,2,5,6-Tetrahydropyridin-2-One, 5-Methyl-	-0.695227	0.617612	0.51407	0.832351
Ethanone, 1-(1-Cyclohexen-1-Yl)-	-0.716059	0.608758	0.542825	0.891692
Pyrazine, Trimethyl-	-0.719447	0.60733	0.638934	1.05204
2-Hexanone, 5-Methyl-	-0.727625	0.603897	0.971284	1.60836
Butylated Hydroxytoluene	-0.728503	0.60353	0.916477	1.51853
Heptane, 2,4-Dimethyl-	-0.737364	0.599834	4.06006	6.76863
1-Penten-3-One, 2-Methyl-	-0.739106	0.59911	0.404173	0.674622
Ethanedioic Acid, Diethyl Ester	-0.758123	0.591265	3.31343	5.60396
2-Propanone, 1-Hydroxy-	-0.820547	0.566227	1.61287	2.84845
Pyrazine, 2,5-Dimethyl-	-0.827012	0.563696	2.31797	4.11209
Propanoic Acid, 2-Oxo-, Ethyl Ester	-0.842977	0.557492	1.91175	3.4292
Pyrazine, 2-Ethyl-5-Methyl-	-0.938102	0.521919	0.658733	1.26214
Pyrrolidine, 1-(1-Propenyl)-	-1.00846	0.497077	0.650028	1.3077
Ethane, Nitro-	-1.14294	0.452835	2.33747	5.16187
2-((3,3-Dimethyloxiran-2-Yl)Methyl)-3-Methylfuran	-1.16937	0.444615	0.539602	1.21364
Cyclohexanol, 5-Methyl-2-(1-Methylethenyl)-	-1.38898	0.381835	0.0384782	0.100772
Ethanone, 1-(1h-Pyrrol-2-Yl)-	-1.4136	0.375374	0.912141	2.42995
3-Hexen-2-One	-1.69015	0.309895	1.37129	4.425
2,5-Dimethylfuran-3,4(2h,5h)-Dione	-1.70255	0.307243	0.327214	1.065

## Sheet: EQ-HG
Metabolites	log2(Foldchange)	Foldchange	average(EQ)	average(HG)
3,7-Octadiene-2,6-Diol, 2,6-Dimethyl-	2.24902	4.75359	0.361832	0.0761176
Ethane, Nitro-	0.811367	1.75487	5.16187	2.94145
1-Cyclohexene-1-Carboxaldehyde, 4-(1-Methylethyl)-	0.775349	1.7116	0.0765154	0.0447039
Toluene	0.648107	1.56711	2.265	1.44534
2-Pentenal, (E)-	0.504326	1.41846	0.0542946	0.0382771
Hexadecanoic Acid, Ethyl Ester	0.491211	1.40562	5.74076	4.08414
1,5,7-Octatrien-3-Ol, 3,7-Dimethyl-	0.399638	1.31918	9.88137	7.49056
Tridecane	-0.340612	0.789706	0.542467	0.686922
1-Octen-3-Ol	-0.378194	0.7694	4.35983	5.66653
1-Pentanol	-0.38299	0.766847	5.1609	6.73003
Cyclooctyl Alcohol	-0.427611	0.743492	0.690322	0.928486
Octane, 5-Ethyl-2-Methyl-	-0.431581	0.741449	1.24719	1.68209
Pentanoic Acid, Ethyl Ester	-0.457085	0.728456	0.593967	0.815377
Hexadecane	-0.474402	0.719765	0.552159	0.767137
2-Ethoxytetrahydrofuran	-0.48684	0.713586	0.187811	0.263194
5-Hepten-2-One, 6-Methyl-	-0.503071	0.705603	3.58762	5.08447
5-Isopropenyl-2-Methylcyclopent-1-Enecarboxaldehyde	-0.513155	0.700689	0.739859	1.0559
Pentane, 1,1-Diethoxy-	-0.534588	0.690356	19.2037	27.8172
Dodecane, 2,6,11-Trimethyl-	-0.555589	0.680379	2.40391	3.53319
Pentadecane	-0.569811	0.673705	4.61377	6.84835
2-Hexene, 3,5,5-Trimethyl-	-0.572727	0.672345	2.33636	3.47495
Undecane	-0.576401	0.670635	0.917082	1.36748
Ethanone, 1-(1-Cyclohexen-1-Yl)-	-0.577278	0.670227	0.891692	1.33043
1-Penten-3-One, 2-Methyl-	-0.581299	0.668362	0.674622	1.00937
Butylated Hydroxytoluene	-0.587208	0.66563	1.51853	2.28134
Dodecane, 4-Methyl-	-0.619039	0.651104	1.99012	3.05653
2-Hexenal, (E)-	-0.624367	0.648704	0.909106	1.40142
Decane, 3,7-Dimethyl-	-0.638066	0.642574	0.54558	0.849053
Ethanedioic Acid, Diethyl Ester	-0.683012	0.622864	5.60396	8.99709
2,4-Dimethyldodecane	-0.713438	0.609865	2.15874	3.5397
Nonane, 3-Methyl-5-Propyl-	-0.718144	0.607879	1.21684	2.00178
Decane, 2,6,7-Trimethyl-	-0.801948	0.573574	2.73324	4.76527
1,5-Hexadien-3-Ol	-0.807465	0.571385	4.45585	7.79833
Nonane, 2,5-Dimethyl-	-0.854358	0.553111	1.16596	2.108
Dodecane, 4,6-Dimethyl-	-0.875696	0.544991	4.10131	7.52547
2-Hexenal, 2-Ethyl-	-0.878311	0.544004	0.0913839	0.167984
Decane, 4-Methyl-	-0.889245	0.539897	1.73078	3.20576
Octane, 2,6,6-Trimethyl-	-0.928447	0.525424	4.35977	8.29763
2-Hexen-1-Ol, (Z)-	-0.985913	0.504906	1.95381	3.86966
Tetradecane	-0.998226	0.500615	1.24538	2.4877
Eicosane, 10-Methyl-	-1.29654	0.407102	0.142369	0.349715
1,7-Octadiene, 2-Methyl-6-Methylene-	-1.38381	0.383204	0.0729809	0.190449
Decane	-1.67501	0.313164	1.97854	6.31789
Dodecane	-1.71863	0.303836	5.68147	18.6991
3-Undecene, 6-Methyl-, (E)-	-1.76733	0.293752	0.526995	1.79401
3-Hexene, 2,2-Dimethyl-, (E)-	-2.08692	0.235382	0.0430686	0.182973
Octane, 3,5-Dimethyl-	-3.04071	0.121522	2.96076	24.3639
Tridecane, 3-Methyl-	-3.06265	0.119688	0.434936	3.63393
Heptane, 2,2,4,6,6-Pentamethyl-	-3.27207	0.103517	2.38024	22.9938
Undecane, 3-Methyl-	-4.16152	0.0558801	0.375441	6.71869
Undecane, 3-Methylene-	-4.89206	0.0336779	0.0991296	2.94346

## Sheet: HG-TX
Metabolites	log2(Foldchange)	Foldchange	average(HG)	average(TX)
3-Hexene, 2,2-Dimethyl-, (E)-	0.982093	1.97533	0.182973	0.092629
3-Carene	0.80194	1.74344	0.0379219	0.0217512
Octanal	0.770357	1.70569	0.509814	0.29889
(E)-4,8-Dimethylnona-1,3,7-Triene	0.609303	1.52552	1.25244	0.820988
Dodecane, 2,6,10-Trimethyl-	0.581088	1.49598	1.53238	1.02433
2-Furancarboxylic Acid, Tetrahydro-3-Methyl-5-Oxo-	0.571291	1.48585	16.6288	11.1914
1-Hexanol	0.530035	1.44396	2.20665	1.52819
Cyclooctyl Alcohol	0.523235	1.43717	0.928486	0.64605
Dodecane, 4,6-Dimethyl-	0.4967	1.41098	7.52547	5.3335
Octane, 2,6,6-Trimethyl-	0.493459	1.40782	8.29763	5.89397
2-Hexene, 3,5,5-Trimethyl-	0.467775	1.38297	3.47495	2.51266
Heptanal	0.454139	1.36996	3.28271	2.3962
Pentanal	0.453329	1.3692	13.7937	10.0743
N-Caproic Acid Vinyl Ester	0.44748	1.36366	14.713	10.7894
1-Octen-3-Ol	0.445464	1.36175	5.66653	4.16121
Nonanal	0.438489	1.35518	4.20597	3.10362
Octane, 5-Ethyl-2-Methyl-	0.410178	1.32885	1.68209	1.26583
Pentanoic Acid, Ethyl Ester	0.389414	1.30986	0.815377	0.622491
1,8(2h,5h)-Naphthalenedione, Hexahydro-8a-Methyl-, Cis-	0.333378	1.25996	11.2088	8.89616
Undecane, 3-Methyl-	-0.307475	0.808055	6.71869	8.31465
1-Hexanol, 2-Ethyl-	-0.632458	0.645076	1.58952	2.46409
2-Hexenal, 2-Ethyl-	-0.734752	0.600921	0.167984	0.279544
13-Oxabicyclo[10.1.0]Tridecane	-0.984232	0.505495	0.0951094	0.188151
